# Supplementary material for: Does surgical approach affect outcome after fixation of intra-articular fractures of distal humerus? Retrospective cohort study from a level-1 trauma centre in a metropolitan city
Source: Ann Med Surg (Lond). 2019 Jun 3;43:48–51. doi: 10.1016/j.amsu.2019.05.012 (PMC6556481; doi:10.1016/j.amsu.2019.05.012)
Supplement: Multimedia component 1 [file mmc1.xml]

<?xml version="1.0" encoding="utf-8" standalone="no"?>
<data>
  <datasets>
    <author>obada.husseinali@aku.edu;obada.husseinali@gmail.com</author>
    <type>0</type>
    <dataset>
      <value>3</value>
      <reason>The authors do not have permission to share data</reason>
      <comments />
    </dataset>
  </datasets>
</data>
